# Supplementary material for: MFUM-BrTNBC-1, a Newly Established Patient-Derived Triple-Negative Breast Cancer Cell Line: Molecular Characterisation, Genetic Stability, and Comprehensive Comparison with Commercial Breast Cancer Cell Lines
Source: Cells. 2021 Dec 30;11(1):117. doi: 10.3390/cells11010117 (PMC8749978; doi:10.3390/cells11010117)
Supplement: Supplementary file 1 [file cells-11-00117-s001.zip]

Archive with 8 entries (8 files):
- Figure S1.tif
- Figure S2.tif
- Figure S3.png
- Figure S4.png
- Figure S5.png
- Figure S6.jpg
- Table S1.pdf
- Table S2.pdf
